# Supplementary material for: Live or Heat-Killed Lactobacillus rhamnosus Aerosolization Decreases Adenomatous Lung Cancer Development in a Mouse Carcinogen-Induced Tumor Model
Source: Int J Mol Sci. 2022 Oct 22;23(21):12748. doi: 10.3390/ijms232112748 (PMC9656640; doi:10.3390/ijms232112748)
Supplement: Supplementary file 1 [file ijms-23-12748-s001.zip]

Archive with 1 entries (1 files):
- ijms-1954276-supplementary.pdf
